# Supplementary material for: Gene Expression Profiling of Classically Activated Macrophages in Leishmania infantum Infection: Response to Metabolic Pre-Stimulus with Itaconic Acid
Source: Trop Med Infect Dis. 2023 May 3;8(5):264. doi: 10.3390/tropicalmed8050264 (PMC10223644; doi:10.3390/tropicalmed8050264)
Supplement: Supplementary file 1 [file tropicalmed-08-00264-s001.zip]

Archive with 1 entries (1 files):
- tropicalmed-2343826-supplementary.pdf
